# Supplementary material for: MicroRNA Biogenesis Pathway Genes Are Deregulated in Colorectal Cancer
Source: Int J Mol Sci. 2019 Sep 10;20(18):4460. doi: 10.3390/ijms20184460 (PMC6770105; doi:10.3390/ijms20184460)
Supplement: Supplementary file 1 [file ijms-20-04460-s001.zip]

Archive with 3 entries (3 files):
- Supplementary Figure 1.docx
- Supplementary Table 1.docx
- Supplementary Table 2.docx
